# Supplementary material for: Radiation Modifies Let-7 miRNA Binding to AGO2 Independent of Changes in Transcription to Influence Tumor Cell Radiosensitivity
Source: Int J Mol Sci. 2025 Sep 1;26(17):8483. doi: 10.3390/ijms26178483 (PMC12429687; doi:10.3390/ijms26178483)
Supplement: Supplementary file 1 [file ijms-26-08483-s001.zip]

Archive with 1 entries (1 files):
- ijms-3804580-supplementary.pdf
